# Supplementary material for: High-Sensitivity Dual-Probe Detection of Urinary miR-141 in Cancer Patients via a Modified Screen-Printed Carbon Electrode-Based Electrochemical Biosensor
Source: Sensors (Basel). 2021 May 3;21(9):3183. doi: 10.3390/s21093183 (PMC8125155; doi:10.3390/s21093183)
Supplement: Supplementary file 1 [file sensors-21-03183-s001.zip]

Archive with 1 entries (1 files):
- sensors-1169771-supplementary.pdf
